# Supplementary material for: Comparative Physiological and Transcriptome Analysis Reveals Potential Pathways and Specific Genes Involved in Waterlogging Tolerance in Apple Rootstocks
Source: Int J Mol Sci. 2023 May 26;24(11):9298. doi: 10.3390/ijms24119298 (PMC10253570; doi:10.3390/ijms24119298)
Supplement: Supplementary file 1 [file ijms-24-09298-s001.zip]

Archive with 1 entries (1 files):
- ijms-2346340-supplementary.pdf
